# Supplementary material for: Decoding genome-wide GadEWX-transcriptional regulatory networks reveals multifaceted cellular responses to acid stress in Escherichia coli
Source: Nat Commun. 2015 Aug 10;6:7970. doi: 10.1038/ncomms8970 (PMC4918353; doi:10.1038/ncomms8970)
Supplement: Supplementary Data 1 — Differentially expressed genes (DEGs) due to gadE deletion under acidic stress [file ncomms8970-s2.xls]

## Sheet: Supplementary Data 1
Supplementary Data 1. Differentially expressed genes (DEGs) due to gadE deletion under acidic stress.
bnum	Gene	wild-type pH 5.5	DgadE pH 5.5	log2(fold change) (DgadE/wt)
b0315	yahA	16.648	25.4447	0.612013
b0999	cbpM	419.788	214.351	-0.969689
b1000	cbpA	648.796	321.516	-1.01288
b1250	kch	67.6415	41.7816	-0.695042
b1380	ldhA	28.3613	43.0874	0.603342
b1416	gapC_2	508.1	333.613	-0.606935
b1492	gadC	1189	20.5891	-5.85173
b1493	gadB	2532.55	29.1668	-6.44012
b1597	asr	8956.63	5445.66	-0.717848
b2000	flu	458.368	247.055	-0.891672
b2001	yeeR	30.3173	17.7506	-0.772275
b2155	cirA	54.4038	77.1799	0.504518
b3491	yhiM	95.7904	6.37338	-3.90975
b3508	yhiD	244.121	1.96633	-6.95595
b3509	hdeB	13433.4	78.8433	-7.41262
b3510	hdeA	19807.6	258.476	-6.25988
b3511	hdeD	1558.56	20.6807	-6.23579
b3517	gadA	2266.61	26.1154	-6.43949
b4056	yjbQ	368.966	257.865	-0.516871
b4057	yjbR	305.496	193.93	-0.655621
b4187	aidB	139.61	49.4303	-1.49793
b4377	yjjU	65.3043	33.188	-0.976515
b4408	csrB	14224.1	20889.1	0.554412
b4457	csrC	14284.7	9471.79	-0.592765
Values of fragments per kilobase of exon per million fragments mapped (FPKM) were calculated using cufflinks with biological duplicates.
Differentially expressed genes with log2 fold change > 0.5 and a false discovery rate (FDR) value < 0.01 were listed.
