# Supplementary material for: Decoding genome-wide GadEWX-transcriptional regulatory networks reveals multifaceted cellular responses to acid stress in Escherichia coli
Source: Nat Commun. 2015 Aug 10;6:7970. doi: 10.1038/ncomms8970 (PMC4918353; doi:10.1038/ncomms8970)
Supplement: Supplementary Data 2 — Differentially expressed genes (DEGs) due to gadW deletion under acidic stress [file ncomms8970-s3.xls]

## Sheet: Supplementary Data 2
Supplementary Data 2. Differentially expressed genes (DEGs) due to gadW deletion under acidic stress.
bnum	Gene	wild-type pH 5.5	DgadW pH 5.5	log2(fold change) (DgadW/wt)
b0150	fhuA	352.673	60.3425	-2.54709
b0151	fhuC	83.2695	24.246	-1.78004
b0152	fhuD	64.9505	18.0651	-1.84613
b0153	fhuB	31.8978	9.82695	-1.69864
b0468	ybaN	71.9959	26.9143	-1.41954
b0572	cusC	27.4237	55.9898	1.02974
b0573	cusF	54.1743	140.748	1.37743
b0574	cusB	22.8548	40.8489	0.8378
b0575	cusA	9.99142	18.5515	0.892777
b0584	fepA	44.8898	8.74905	-2.35919
b0585	fes	34.7773	2.98998	-3.53994
b0586	entF	47.5602	7.92495	-2.58528
b0588	fepC	44.4014	10.6591	-2.05852
b0589	fepG	20.5326	4.16364	-2.302
b0590	fepD	33.7569	6.68369	-2.33646
b0591	entS	48.5472	5.71163	-3.08741
b0592	fepB	58.4037	19.13	-1.61022
b0593	entC	80.8256	5.22185	-3.95218
b0594	entE	71.3159	7.1442	-3.31938
b0595	entB	62.7847	10.0543	-2.64261
b0596	entA	66.4356	12.3807	-2.42386
b0597	entH	84.0467	17.8254	-2.23726
b0804	ybiX	20.8653	9.88164	-1.07828
b0805	fiu	55.0414	7.55326	-2.86534
b1017	efeU_2	120.355	32.5592	-1.88615
b1018	efeO	340.683	98.4306	-1.79125
b1019	efeB	170.714	54.5809	-1.64511
b1102	fhuE	17.0382	5.19623	-1.71323
b1149	ymfN	2.82792	6.56852	1.21583
b1252	tonB	399.548	172.292	-1.21351
b1452	yncE	346.836	112.667	-1.62219
b1494	pqqL	17.4197	12.2168	-0.511847
b1495	yddB	17.4338	7.9279	-1.13688
b1656	sodB	1590.45	2586.91	0.701791
b1683	sufB	178.274	124.484	-0.518134
b1905	ftnA	267.473	1014.31	1.92304
b1984	asnW	476266	255539	-0.898225
b2000	flu	458.368	186.944	-1.2939
b2001	yeeR	30.3173	17.0047	-0.834211
b2155	cirA	54.4038	10.5917	-2.36078
b2211	yojI	91.596	42.7638	-1.0989
b2253	arnB	41.4113	60.8208	0.554541
b2254	arnC	26.4465	40.7385	0.623314
b2673	nrdH	174.71	60.801	-1.5228
b2674	nrdI	175.398	61.9621	-1.50117
b2675	nrdE	72.7504	27.202	-1.41924
b2676	nrdF	46.4596	18.9491	-1.29385
b2972	pppA	26.6063	43.5327	0.71033
b3005	exbD	574.732	231.118	-1.31426
b3006	exbB	752.744	292.413	-1.36415
b3070	yqjH	147.897	72.6143	-1.02627
b3337	bfd	807.43	292.784	-1.4635
b3409	feoB	152.576	84.2094	-0.857474
b3687	ibpA	262.94	385.745	0.552914
b3908	sodA	3584.3	2174.06	-0.721303
b4034	malE	72.1932	104.92	0.53935
b4036	lamB	36.2471	56.2685	0.63446
b4037	malM	33.0465	52.7716	0.675265
b4062	soxS	270.86	389.104	0.522606
b4114	eptA	9.1903	18.0212	0.971507
b4290	fecB	34.4589	23.1195	-0.575765
b4291	fecA	25.065	12.2499	-1.03291
b4292	fecR	90.7904	34.477	-1.3969
b4293	fecI	201.564	58.201	-1.79212
b4315	fimI	233.057	161.039	-0.53327
b4354	yjiY	198.726	123.344	-0.688092
b4367	fhuF	916.53	181.617	-2.33528
b4414	tff	12299.8	19071.3	0.632769
Values of fragments per kilobase of exon per million fragments mapped (FPKM) were calculated using cufflinks with biological duplicates.
Differentially expressed genes with log2 fold change > 0.5 and a false discovery rate (FDR) value < 0.01 were listed.
