# Supplementary material for: Decoding genome-wide GadEWX-transcriptional regulatory networks reveals multifaceted cellular responses to acid stress in Escherichia coli
Source: Nat Commun. 2015 Aug 10;6:7970. doi: 10.1038/ncomms8970 (PMC4918353; doi:10.1038/ncomms8970)
Supplement: Supplementary Data 3 — Differentially expressed genes (DEGs) due to gadX deletion under acidic stress [file ncomms8970-s4.xls]

## Sheet: Supplementary Data 3
Supplementary Data 3. Differentially expressed genes (DEGs) due to gadX deletion under acidic stress.
bnum	Gene	wild-type pH 5.5	DgadX pH 5.5	log2(fold change) (DgadX/wt)
b0050	apaG	386.332	644.424	0.738167
b0081	mraZ	373.183	610.088	0.709134
b0097	secM	290.075	465.655	0.682835
b0126	can	2710.72	4164.88	0.619599
b0161	degP	471.174	729.801	0.631244
b0178	hlpA	2050.89	3069.05	0.581543
b0183	rnhB	159.253	238.182	0.580738
b0191	yaeJ	96.7177	141.749	0.55149
b0225	yafQ	108.423	189.635	0.806557
b0280	yagN	291.127	435.279	0.580289
b0300	ykgA	12.8632	24.3797	0.922427
b0313	betI	117.413	193.324	0.719422
b0376	ampH	127.326	193.554	0.604214
b0392	ykiA	41.9138	95.1629	1.18297
b0404	acpH	48.9141	69.1956	0.50043
b0406	tgt	282.157	414.94	0.556407
b0416	nusB	889	1301.18	0.549569
b0422	xseB	1068.03	1553.31	0.540392
b0424	yajL	168.035	239.282	0.509955
b0425	panE	144.58	205.676	0.508505
b0430	cyoC	976.677	1583.09	0.696792
b0442	ybaV	19.938	42.514	1.09242
b0460	hha	872.846	1236.61	0.502596
b0461	tomB	105.677	189.647	0.843651
b0463	acrA	262.846	379.523	0.529969
b0486	ybaT	115.122	61.1062	-0.913777
b0529	folD	403.437	584.028	0.533693
b0546	ybcM	36.0189	54.1892	0.589252
b0572	cusC	27.4237	41.6202	0.601862
b0573	cusF	54.1743	108.119	0.996936
b0584	fepA	44.8898	31.2434	-0.522836
b0586	entF	47.5602	28.5841	-0.734544
b0594	entE	71.3159	45.9041	-0.635602
b0595	entB	62.7847	33.0158	-0.927257
b0596	entA	66.4356	40.7061	-0.706712
b0620	dpiA	31.7454	52.2658	0.719318
b0623	cspE	12590.6	19629	0.640635
b0632	dacA	306.087	438.789	0.519584
b0636	rlmH	248.103	355.058	0.517116
b0639	nadD	159.353	232.175	0.542989
b0651	rihA	39.3528	57.4202	0.545093
b0655	gltI	595.703	874.349	0.553616
b0685	ybfE	173.106	252.011	0.541836
b0687	seqA	547.056	828.222	0.59833
b0709	dtpD	31.6217	46.929	0.569562
b0721	sdhC	622.164	1022.44	0.716644
b0723	sdhA	1017.02	1503.5	0.563983
b0736	ybgC	321.529	474.694	0.562048
b0757	galK	81.4629	123.484	0.600112
b0758	galT	78.6571	113.499	0.529035
b0783	moaC	523.425	744.95	0.509162
b0805	fiu	55.0414	34.6482	-0.667737
b0826	moeB	87.6356	146.772	0.743989
b0832	gsiD	40.9248	59.5608	0.541386
b0853	ybjN	194.895	278.907	0.517088
b0856	potH	29.9446	44.8898	0.584094
b0881	clpS	337.109	492.241	0.546151
b0894	dmsA	9.60495	14.3291	0.577098
b0897	ycaC	702.966	1068.35	0.603855
b0909	ycaL	14.2418	25.0733	0.816021
b0958	sulA	98.792	151.792	0.619626
b0984	gfcD	4.20737	7.29764	0.794512
b0999	cbpM	419.788	233.791	-0.844443
b1039	csgE	89.2139	53.4027	-0.740356
b1045	ymdB	123.542	181.473	0.554747
b1047	mdoC	13.1892	19.8054	0.586537
b1064	grxB	701.717	1039.26	0.566603
b1124	potC	95.6602	157.82	0.722292
b1143	ymfI	179.545	308.639	0.78157
b1149	ymfN	2.82792	8.11262	1.52043
b1177	ycgJ	195.621	285.049	0.54315
b1179	ycgL	545.393	790.605	0.535661
b1181	ycgN	110.944	178.123	0.683044
b1184	umuC	13.8841	20.2653	0.545571
b1223	narK	30.6241	62.8714	1.03773
b1224	narG	37.7044	66.8966	0.827199
b1226	narJ	31.8051	56.4752	0.828362
b1243	oppA	1259.04	1826.74	0.536947
b1330	ynaI	63.3353	125.585	0.987588
b1350	recE	3.53328	5.59665	0.663558
b1444	ydcW	23.5324	35.4633	0.591677
b1466	narW	34.2569	61.1149	0.835128
b1467	narY	40.5524	64.1378	0.661389
b1468	narZ	45.0463	72.4674	0.685923
b1469	narU	32.216	53.4737	0.731051
b1492	gadC	1189	802.93	-0.566408
b1493	gadB	2532.55	1670.24	-0.600536
b1498	ydeN	8.31974	12.6244	0.601608
b1499	ydeO	165.063	299.504	0.859557
b1501	ydeP	188.595	319.879	0.762237
b1583	ynfB	686.742	1046.13	0.607221
b1584	speG	269.914	415.296	0.62164
b1592	clcB	8.54864	13.5488	0.664399
b1597	asr	8956.63	16239.9	0.85852
b1634	tppB	14.8117	22.0114	0.571514
b1656	sodB	1590.45	2409.23	0.599135
b1684	sufA	256.481	409.271	0.674207
b1685	ydiH	275.134	470.362	0.773639
b1707	ydiV	27.6443	46.6204	0.753979
b1719	thrS	1162.71	1663	0.516294
b1743	spy	79.8687	113.819	0.51104
b1751	ydjY	11.4797	20.9857	0.870315
b1755	ynjC	11.1184	18.0645	0.700206
b1757	ynjE	31.3986	45.0688	0.52143
b1786	yeaJ	27.9457	39.7754	0.509252
b1797	yeaR	43.2555	84.222	0.961315
b1842	holE	719.635	1268.35	0.817616
b1846	yebE	45.1984	74.0748	0.712713
b1847	yebF	1252.13	1775.87	0.504141
b1856	yebA	135.322	194.592	0.524051
b1868	yecE	48.347	72.3125	0.580819
b1874	cutC	243.662	354.9	0.542533
b1902	ftnB	41.0789	69.3662	0.755837
b1905	ftnA	267.473	517.287	0.951572
b1911	glyW	356266	216271	-0.720112
b1916	sdiA	53.3023	77.1273	0.533044
b1963	yedR	142.22	211.133	0.570024
b1968	yedV	25.7456	38.237	0.570642
b1984	asnW	476266	227378	-1.06667
b2000	flu	458.368	148.438	-1.62664
b2001	yeeR	30.3173	17.7089	-0.775666
b2019	hisG	303.603	440.719	0.537672
b2028	ugd	25.0336	37.7644	0.59316
b2035	rfc	50.3948	74.0231	0.554701
b2037	rfbX	99.5895	143.279	0.524758
b2082	ogrK	429.865	729.212	0.762455
b2083	yegZ	174.86	358.51	1.03581
b2085	yegR	239.521	436.737	0.866615
b2093	gatB	1513.03	2180.84	0.527447
b2094	gatA	1125.04	1761.73	0.64701
b2101	yegW	43.489	61.5344	0.500742
b2124	yehS	89.7878	129.995	0.533865
b2149	mglA	24.1659	35.1546	0.540741
b2150	mglB	80.6941	129.116	0.678138
b2153	folE	2288.87	3265.91	0.512846
b2155	cirA	54.4038	31.2289	-0.800822
b2174	lpxT	58.5043	87.8392	0.586321
b2194	ccmH	19.9242	28.8197	0.532532
b2254	arnC	26.4465	37.8337	0.516595
b2255	arnA	36.1732	53.6207	0.567868
b2280	nuoJ	185.277	268.924	0.537514
b2285	nuoE	1041.17	1597.25	0.617384
b2287	nuoB	992.379	1436.21	0.533301
b2303	folX	630.045	903.599	0.520227
b2317	dedA	50.0459	80.0528	0.677701
b2319	usg	143.709	207.329	0.528769
b2325	yfcL	444.851	727.344	0.709315
b2367	emrY	19.9566	32.2957	0.694475
b2368	emrK	52.4403	103.994	0.987754
b2370	evgS	32.5035	49.9231	0.619113
b2371	yfdE	89.1288	145.843	0.710453
b2372	yfdV	135.63	206.426	0.605945
b2373	oxc	236.233	448.163	0.923814
b2374	frc	452.566	848.264	0.906386
b2375	yfdX	618.145	1076.97	0.800961
b2376	ypdI	114.112	205.57	0.849178
b2398	yfeC	94.7292	154.179	0.702725
b2418	pdxK	198.71	285.017	0.520381
b2504	yfgG	267.154	865.039	1.6951
b2565	recO	92.9819	150.455	0.694314
b2572	rseA	1562.41	2565.65	0.715548
b2573	rpoE	740.243	1087.64	0.555134
b2579	yfiD	1105.25	1603.9	0.537208
b2590	gltW	559646	292174	-0.937685
b2591	rrsG	30.2923	18.2667	-0.729734
b2595	bamD	691.003	987.151	0.514579
b2597	raiA	643.974	1012.14	0.652337
b2603	yfiR	29.2049	49.54	0.762384
b2618	yfjF	196.055	318.101	0.698229
b2620	smpB	385.6	596.044	0.628314
b2642	yfjW	25.5034	36.3083	0.509612
b2677	proV	157.088	227.843	0.536464
b2683	ygaH	211.941	351.635	0.730414
b2727	hypB	22.153	36.6337	0.72567
b2746	ispF	303.192	430.608	0.506144
b2747	ispD	166.121	235.77	0.50514
b2748	ftsB	258.156	390.183	0.595908
b2750	cysC	280.711	400.561	0.512937
b2782	chpA	160.404	250.736	0.644458
b2827	thyA	249.71	386.879	0.631627
b2847	yqeI	8.04299	16.8098	1.0635
b2903	gcvP	101.85	145.711	0.516667
b2911	ssrS	839635	593360	-0.500855
b2953	yggU	322.507	599.242	0.893806
b2962	yggX	366.776	542.091	0.563637
b2987	pitB	1.90736	4.47525	1.23039
b3023	ygiV	59.4954	91.068	0.614166
b3026	qseC	24.3826	37.2968	0.613196
b3049	glgS	1055.97	1531.77	0.536635
b3060	ttdR	1.14349	6.07634	2.40975
b3085	ygjP	48.8773	73.3133	0.584912
b3148	yraN	207.875	296.776	0.513661
b3149	diaA	206.488	335.092	0.698497
b3177	folP	150.466	215.2	0.516241
b3203	hpf	2002.51	3027.09	0.596119
b3206	npr	267.205	448.414	0.746885
b3221	yhcH	64.1725	91.6047	0.513466
b3224	nanT	6.04954	10.5321	0.7999
b3258	panF	31.6234	46.4969	0.55614
b3261	fis	1806.26	2575.57	0.511886
b3268	yhdW	19.0272	28.6531	0.590627
b3278	rrsD	32.0965	21.8548	-0.554465
b3281	aroE	57.2932	86.2543	0.590232
b3282	rimN	108.177	157.144	0.538696
b3294	rplQ	9034.89	12785.1	0.500879
b3307	rpsN	8569.6	12736.9	0.571715
b3308	rplE	6204.08	9184.86	0.566041
b3312	rpmC	14519.4	21537.4	0.56886
b3313	rplP	7952.55	11306.1	0.507609
b3316	rpsS	5607	8506.28	0.601299
b3318	rplW	6762.53	10615.1	0.650485
b3321	rpsJ	5788.29	8906.1	0.621656
b3342	rpsL	5266.84	7501.99	0.510335
b3343	yheL	138.292	246.787	0.835555
b3353	yheT	82.6902	118.731	0.521912
b3358	yhfK	53.1333	76.0147	0.516661
b3404	envZ	116.884	176.511	0.594676
b3406	greB	84.1212	125.707	0.579522
b3418	malT	192.491	274.147	0.510157
b3450	ugpC	97.6714	139.861	0.517987
b3458	livK	571.922	809.991	0.502088
b3491	yhiM	95.7904	54.3482	-0.817648
b3506	slp	1125.2	646.523	-0.799406
b3514	mdtF	173.213	119.93	-0.530353
b3515	gadW	383.655	2034.71	2.40695
b3532	bcsB	14.4157	22.5738	0.647011
b3534	bcsQ	22.9144	37.9446	0.72764
b3539	yhjV	13.8173	21.7139	0.652141
b3543	dppB	79.4456	128.432	0.69296
b3546	eptB	22.1439	35.4734	0.679831
b3552	yiaD	86.8702	129.351	0.57436
b3556	cspA	317.466	615.915	0.956128
b3562	yiaA	0.961293	12.6161	3.71415
b3603	lldP	22.7584	32.6127	0.519035
b3604	lldR	19.9364	31.4404	0.657219
b3605	lldD	48.6539	68.8174	0.500219
b3610	grxC	823.698	1210.64	0.555587
b3618	htrL	74.4385	105.777	0.506906
b3622	rfaL	89.7032	129.92	0.534398
b3630	waaP	71.4002	102.771	0.525438
b3670	ilvN	426.901	648.678	0.603602
b3704	rnpA	630.921	971.151	0.622235
b3711	yidZ	32.2306	47.995	0.574455
b3712	yieE	69.6455	102.687	0.560158
b3733	atpG	2327.35	3424.73	0.557302
b3739	atpI	951.309	1456.51	0.614529
b3754	hsrA	13.6951	19.5159	0.510993
b3769	ilvM	115.052	259.734	1.17474
b3836	tatA	1505	2211.56	0.555301
b3859	rdoA	126.218	184.029	0.544014
b3860	dsbA	836.515	1232	0.558544
b3873	yihM	13.9511	22.6721	0.700538
b3892	fdoI	44.735	63.6246	0.508178
b3955	yijP	182.533	259.293	0.506424
b3962	sthA	327.55	464.182	0.502977
b3980	tufB	551.921	962.876	0.802887
b3983	rplK	4991.6	7975.07	0.675994
b3998	nfi	185.798	280.025	0.591817
b4001	yjaH	68.7023	104.774	0.608844
b4023	pagB	312.081	495.835	0.667943
b4030	psiE	85.2488	125.705	0.560292
b4035	malK	17.697	27.2074	0.620492
b4037	malM	33.0465	50.4327	0.609863
b4088	alsB	9.37777	16.6866	0.831372
b4114	eptA	9.1903	14.5738	0.665195
b4115	adiC	6.0349	10.1562	0.750962
b4130	yjdL	7.84236	16.301	1.0556
b4133	cadC	5.52939	9.34425	0.75696
b4137	cutA	265.864	406.126	0.611241
b4152	frdC	58.1636	96.7513	0.734166
b4201	priB	7887.05	11557.3	0.551245
b4206	ytfB	286.262	421.243	0.557315
b4239	treC	16.5848	27.5053	0.729853
b4240	treB	17.9937	27.6689	0.620767
b4327	yjiE	33.3635	49.7607	0.576738
b4372	holD	320.347	473.649	0.564184
b4414	tff	12299.8	30550.8	1.31258
b4440	ryfA	622.133	1052.33	0.758296
b4441	glmY	1153.39	2091.32	0.858533
b4473	smf	20.4861	34.4243	0.74878
b4484	cpxP	68.169	126.686	0.894068
b4540	wbbL_2	109.571	200.387	0.870928
b4554	yibT	416.515	921.836	1.14614
b4557	yidD	1063.67	2031.29	0.933342
b4577	sgrS	655.31	1012.7	0.627953
b4640	yoeG	44.6433	66.4302	0.573394
Values of fragments per kilobase of exon per million fragments mapped (FPKM) were calculated using cufflinks with biological duplicates.
Differentially expressed genes with log2 fold change > 0.5 and a false discovery rate (FDR) value < 0.01 were listed.
